# Supplementary material for: Associations Between Adoption Discounts, Length-of-Stay, and Adoption Rates of Dogs in an Open-Admission Municipal Animal Shelter in NSW, Australia
Source: Animals (Basel). 2026 Jan 21;16(2):321. doi: 10.3390/ani16020321 (PMC12837617; doi:10.3390/ani16020321)
Supplement: Supplementary file 1 [file animals-16-00321-s001.zip]

Archive with 1 entries (1 files):
- animals-4102104-supplementary.pdf
